# Supplementary material for: Decreased Gene Expression of Antiangiogenic Factors in Endometrial Cancer: qPCR Analysis and Machine Learning Modelling
Source: Cancers (Basel). 2023 Jul 18;15(14):3661. doi: 10.3390/cancers15143661 (PMC10378066; doi:10.3390/cancers15143661)
Supplement: Supplementary file 1 [file cancers-15-03661-s001.zip]

Archive with 1 entries (1 files):
- cancers-2479194-supplementary.pdf
